# Supplementary material for: Combined Treatment of Cancer Cells Using Allyl Palladium Complexes Bearing Purine-Based NHC Ligands and Molecules Targeting MicroRNAs miR-221-3p and miR-222-3p: Synergistic Effects on Apoptosis
Source: Pharmaceutics. 2023 Apr 24;15(5):1332. doi: 10.3390/pharmaceutics15051332 (PMC10222778; doi:10.3390/pharmaceutics15051332)
Supplement: Supplementary file 1 [file pharmaceutics-15-01332-s001.zip]

Archive with 1 entries (1 files):
- pharmaceutics-2164652-supplementary.pdf
